# Supplementary material for: Functional synergy of a human-specific and an ape-specific metabolic regulator in human neocortex development
Source: Nat Commun. 2024 Apr 24;15:3468. doi: 10.1038/s41467-024-47437-8 (PMC11043075; doi:10.1038/s41467-024-47437-8)
Supplement: Supplementary file 4 — Source Data [file 41467_2024_47437_MOESM4_ESM.xlsx]

## Sheet: Fig1
c	WT	11B	GLUD2	11B+GLUD2
	21	20.5	17	24.5
	21.5	15	17	15
	14	22	18	17
	21	19	19	19.5
		18.5	21	18.5
				18.5
				19
				17.3333
				17.6667
d	WT	11B	GLUD2	11B+GLUD2
	2	4	1.5	5
	1.5	5	2.5	6
	3	4	1.5	3.5
	1.5	3	5	4.5
	0.5	5	5	3
	4.33333	7.33333		3
	3.33333	4		4
				4.33333
				4
e	WT	11B	GLUD2	11B+GLUD2
	0.5	1	0.5	2
	1	1	1	3
	0.5	1.5	0.5	2
	1	1.5	1.33333	2
	0	1	1.33333	2.5
	0.333333	1		2.5
	0.333333	0.666667		2.5
				1.33333
				0.666667
h	WT	11B	GLUD2	11B+GLUD2
	29.5	30	30	40
	27	32.5	26.5	48
	23	38	39	40
	27	35.5	24	50
	27	30.5		39
	19			43.5

## Sheet: Fig2
a	WT-unlabeled	WT-13C5 Glu	TG-13C5 Glu
	360123	62634200	53070400
	244450	77378400	95501500
	314260	95768900	89778800
	316269	95780500	97892000
		105149000	84624000
c
Left	11BGLUD2-GLAST WT	11BGLUD2-GLAST KO
	16.3333	19
	15.3333	18
	17.3333	17.3333
	15.3333	17.3333
	17	17.6667
	17	14.6667
Middle	11BGLUD2-GLAST WT	11BGLUD2-GLAST KO
	2.33333	4
	3.33333	2.33333
	1.33333	1.66667
	3.66667	2
	2	1.33333
	1.5	3.33333
Right	11BGLUD2-GLAST WT	11BGLUD2-GLAST KO
	1	0.5
	1	0.333333
	0.666667	0.666667
	1.33333	0.333333
	1	0.333333
	1	0.666667
e
Top	11BGLUD2-GLAST WT	11BGLUD2-GLAST KO
	52.3333	46
	48.3333	38.3333
	38.3333	30.6667
	43.6667	30
	43.6667	24.3333
	51	30
Bottom	11BGLUD2-GLAST WT	11BGLUD2-GLAST KO
	90.3333	65
	85	65.3333
	64.3333	57
	95.3333	84
	76	71.3333
	71.5	56
g
Left	ratio
	0.444444
	0.8125
	0.769231
Right	ratio
	0.131579
	0.610169
	0.109589
h
Left	ratio
	0.421053
	1.5
	0.606061
Right	ratio
	0.721649
	0.697368
	0.73817

## Sheet:  Fig3 and Fig S8
Fig. 3b-f, Fig. S8a, b	Ration_to_13C5-Glu, bRG												Ration_to_13C5-Glu, aRG
		WT					TG							WT			TG				Metabolite+x indicates 13Cx-metabolite (e.g. Asp+2 is 13C2-Asp)
	Asp+2	0.975105	0.843193	0.644054	0.578009	0.580735	1.29354	0.912016	0.915221	0.944064	1.01415		Asp+2	0.40475	0.459829	0.463017	0.617779	0.61664	0.671534
	Asp+3	0.030842	0.07283	0.01454	0.043828	0	0.091527	0.024797	0.050463	0.032221	0		Asp+3	0.06726	0.066219	0.038025	0.074037	0.070275	0.066756
	Asp+4	0.645631	0.579358	0.424224	0.352749	0.320779	0.812304	0.672372	0.604168	0.650679	0.677073		Asp+4	0.389044	0.393668	0.417491	0.529345	0.540403	0.562493
	Gln+2	0.309645	0.307151	0.238847	0.232654	0.217891	0.256871	0.235122	0.229368	0.280197	0.266834		Gln+2	0.188925	0.193219	0.218409	0.260574	0.234381	0.262772
	Gln+3	0.617195	0.578345	0.445338	0.458352	0.434935	0.534558	0.51526	0.539698	0.559789	0.584008		Gln+3	0.414006	0.460006	0.485843	0.575609	0.525213	0.497445
	Gln+4	0.042085	0.046795	0.031158	0.034902	0.031925	0.039631	0.043859	0.038182	0.034114	0.027195		Gln+4	0.030967	0.037822	0.039507	0.048828	0.040295	0.042065
	Gln+5	0.810753	0.747098	0.537421	0.579743	0.520421	0.880791	0.879659	0.609927	0.635306	0.627584		Gln+5	0.561872	0.609327	0.628016	0.713133	0.679364	0.81999
	Pro+2	0.407246	0.366585	0.442901	0.379594	0.31951	0.274852	0.234144	0.317245	0.313382	0.31047		Pro+2	0.248204	0.259686	0.253337	0.239446	0.254546	0.348069
	Pro+3	0.634532	0.56958	0.662666	0.593645	0.468752	0.44477	0.370503	0.516848	0.494288	0.466884		Pro+3	0.484519	0.498032	0.493333	0.470448	0.51574	0.497258
	Pro+4	0.054677	0.046823	0.062681	0.051708	0.036428	0.035913	0.039611	0.047768	0.046791	0.04445		Pro+4	0.044151	0.045351	0.044341	0.042682	0.046706	0.046669
	Pro+5	0.863384	0.802366	0.876765	0.796007	0.677549	0.642023	0.529624	0.70704	0.743304	0.742719		Pro+5	0.673352	0.714842	0.69975	0.656089	0.711605	0.708627
	Asn+2	0.392293	0.409784	0.356004	0.465254	0.338457	0.407055	0.614369	0.327403	0.472666	0.293677		Asn+2	0.337771	0.403741	0.510022	0.299011	0.53411	0.577549
	Asn+3	0	0	0	0	0	0	0	0	0	0		Asn+3	0	0	0	0	0	0
	Asn+4	0	0	0	0	0	0	0	0	0	0		Asn+4	0	0	0	0	0	0
	GABA+2	0.089594	0.06252	0.058282	0.043161	0	0.021613	0.007087	0.037257	0.039393	0.044119		GABA+2	0.007762	0.008305	0.001603	0	0	0
	GABA+3	0	0	0	0	0	0	0	0	0	0		GABA+3	0	0	0	0	0	0
	GABA+4	0.087317	0.059206	0.069728	0.069615	0.046165	0.068201	0.036419	0.051176	0.046547	0.049395		GABA+4	0.013876	0.011934	0.009008	0.005589	0.006515	0.005869
Fig. S8c, d	Fractional enrichment, bRG												Fractional enrichment, aRG
		WT					TG							WT			TG
	Asp+0	0.758799	0.764416	0.781908	0.796619	0.799467	0.734474	0.749761	0.769678	0.759092	0.774558		Asp+0	0.642067	0.652017	0.644118	0.602076	0.61411	0.661995
	Asp+1	0.122543	0.119012	0.109671	0.097502	0.108078	0.120006	0.118618	0.104625	0.115573	0.111765		Asp+1	0.125372	0.1195	0.125398	0.139459	0.128289	0.117724
	Asp+2	0.0700562	0.065731	0.064488	0.062795	0.059558	0.085664	0.074597	0.073282	0.072727	0.068167		Asp+2	0.109318	0.114234	0.116183	0.130756	0.129427	0.113721
	Asp+3	0.00221585	0.005677	0.001456	0.004762	0	0.006061	0.002028	0.004041	0.002482	0		Asp+3	0.018166	0.016451	0.009541	0.01567	0.01475	0.011305
	Asp+4	0.0463852	0.045164	0.042477	0.038323	0.032898	0.053794	0.054996	0.048376	0.050126	0.04551		Asp+4	0.105076	0.097798	0.10476	0.112038	0.113425	0.095255
	Gln+0	0.789349	0.789559	0.801303	0.796924	0.805759	0.77783	0.779133	0.786465	0.779617	0.772245		Gln+0	0.749555	0.736911	0.72396	0.702209	0.806117	0.920936
	Gln+1	0.0783979	0.077825	0.076187	0.076554	0.074499	0.071753	0.072475	0.075242	0.078389	0.080555		Gln+1	0.074861	0.07566	0.07643	0.081248	0.070859	0.056117
	Gln+2	0.0230107	0.024255	0.023357	0.022545	0.021649	0.022571	0.020844	0.022383	0.026359	0.026088		Gln+2	0.027741	0.02785	0.031781	0.035307	0.019493	0.003717
	Gln+3	0.0458657	0.04567	0.04355	0.044416	0.043214	0.04697	0.045678	0.052666	0.052661	0.057097		Gln+3	0.060792	0.066303	0.070696	0.077993	0.04368	0.007036
	Gln+4	0.00312749	0.003695	0.003047	0.003382	0.003172	0.003482	0.003888	0.003726	0.003209	0.002659		Gln+4	0.004547	0.005452	0.005749	0.006616	0.003351	0.000595
	Gln+5	0.0602496	0.058996	0.052555	0.056179	0.051708	0.077393	0.077982	0.059519	0.059765	0.061357		Gln+5	0.082504	0.087825	0.091384	0.096627	0.0565	0.011598
	Pro+0	0.90778	0.907087	0.907012	0.906778	0.910033	0.906801	0.907958	0.907954	0.907917	0.912279		Pro+0	0.869662	0.866832	0.864361	0.847564	0.871654	0.92567
	Pro+1	0.060237	0.060069	0.059706	0.059845	0.058963	0.05973	0.059019	0.059073	0.059255	0.058082		Pro+1	0.061855	0.062283	0.062749	0.064917	0.062416	0.055146
	Pro+2	0.00664595	0.006744	0.007208	0.006958	0.006594	0.006582	0.006587	0.006583	0.006439	0.005882		Pro+2	0.011721	0.012127	0.012387	0.014877	0.010979	0.004172
	Pro+3	0.0103551	0.010478	0.010785	0.010881	0.009674	0.010651	0.010423	0.010726	0.010156	0.008845		Pro+3	0.02288	0.023257	0.024121	0.029228	0.022244	0.00596
	Pro+4	0.000892284	0.000861	0.00102	0.000948	0.000752	0.00086	0.001114	0.000991	0.000961	0.000842		Pro+4	0.002085	0.002118	0.002168	0.002652	0.002014	0.000559
	Pro+5	0.0140898	0.014761	0.014269	0.01459	0.013983	0.015375	0.014899	0.014672	0.015272	0.014071		Pro+5	0.031797	0.033382	0.034214	0.040762	0.030692	0.008493
	Asn+0	0.585594	0.561846	0.578524	0.471349	0.620118	0.56	0.499835	0.615431	0.556735	0.611462		Asn+0	0.454785	0.431664	0.355113	0.544066	0.440566	0.628715
	Asn+1	0.0537423	0.056636	0.055441	0.073495	0.063604	0.060279	0.059473	0.055677	0.053472	0.094785		Asn+1	0.072241	0.050163	0.050793	0.065277	0.046114	0.042246
	Asn+2	0.360663	0.381519	0.366035	0.455156	0.316277	0.379721	0.440692	0.328892	0.389793	0.293753		Asn+2	0.472973	0.518173	0.594094	0.390657	0.51332	0.329039
	Asn+3	0	0	0	0	0	0	0	0	0	0		Asn+3	0	0	0	0	0	0
	Asn+4	0	0	0	0	0	0	0	0	0	0		Asn+4	0	0	0	0	0	0
	GABA+0	0.867511	0.881369	0.876612	0.877683	0.898076	0.897609	0.89625	0.887355	0.872777	0.850647		GABA+0	0.87134	0.87435	0.919444	0.92377	0.916818	0.947383
	GABA+1	0.0721142	0.069568	0.063854	0.068687	0.073429	0.064753	0.075107	0.061313	0.076779	0.091685		GABA+1	0.071862	0.07047	0.052892	0.058485	0.061685	0.039072
	GABA+2	0.030576	0.0252	0.027105	0.020525	0	0.009057	0.004666	0.021626	0.023122	0.027207		GABA+2	0.020375	0.022643	0.004179	0	0	0
	GABA+3	0	0	0	0	0	0	0	0	0	0		GABA+3	0	0	0	0	0	0
	GABA+4	0.0297988	0.023864	0.032428	0.033105	0.028495	0.028581	0.023977	0.029706	0.027321	0.030461		GABA+4	0.036424	0.032537	0.023484	0.017745	0.021497	0.013545
Fig. S8e, f	Normalized pealk area (A.U.), bRG												Normalized pealk area (A.U.), aRG
		WT					TG							WT			TG
	Glu+0	294000000	359000000	485000000	442000000	526000000	205000000	376000000	413000000	461000000	378000000		Glu+0	403000000	365000000	374000000	356000000	341000000	566000000
	Glu+1	49449108	60869289	73993167	68197006	79376286	36588479	66284266	68261776	75237589	61842659		Glu+1	77263399	70416637	74020021	82474178	75505504	92105316
	Glu+2	19102297	23578901	28530697	27509340	30830268	15398813	27418598	27174435	29420758	24950648		Glu+2	41783510	37147622	39661453	44323105	40262525	42684926
	Glu+3	28214942	34876192	41377295	41323827	45123295	23788411	43178957	39968276	44390595	38027320		Glu+3	77230538	68613045	72836443	79286164	75055639	71563804
	Glu+4	1585593	1819823	2410494	2285718	2686906	1491513	2588037	2200974	2404828	2219443		Glu+4	4800096	4403586	4530431	4666621	4636642	4719027
	Glu+5	13731362	17103451	23450367	24661647	26508828	12391652	22315918	20435154	21675855	19426630		Glu+5	58518304	51250936	52807812	48835038	47057211	45315211
	Asp+0	145000000	168000000	183000000	181000000	207000000	137000000	205000000	196000000	214000000	224000000		Asp+0	139000000	135000000	136000000	139000000	138000000	177000000
	Asp+1	23421126	26111402	25685426	22133123	27936168	22455123	32362917	26701985	32518756	32301858		Asp+1	27163402	24652885	26390168	32177456	28762261	31501983
	Asp+2	13389514	14421514	15103298	14254661	15394614	16029155	20352479	18702677	20463397	19701486		Asp+2	23685257	23566657	24450912	30169271	29017366	30430698
	Asp+3	423505	1245647	340962	1080872	0	1134170	553360	1031217	698426	0		Asp+3	3935960	3393768	2007996	3615611	3306923	3025051
	Asp+4	8865388	9909022	9948212	8699374	8503487	10065786	15004603	12346272	14104020	13153245		Asp+4	22766199	20175867	22046798	25850593	25429858	25489479
	Gln+0	146000000	171000000	192000000	203000000	215000000	110000000	196000000	165000000	180000000	153000000		Gln+0	299000000	262000000	263000000	253000000	456000000	2950000000
	Gln+1	14486148	16856110	18269593	19482687	19876578	10119144	18244160	15756665	18062129	16006550		Gln+1	29834103	26902886	27737209	29282922	40093231	180000000
	Gln+2	4251848	5253340	5601047	5737621	5776034	3183053	5246973	4687179	6073513	5183688		Gln+2	11055588	9902635	11533695	12725147	11029309	11907577
	Gln+3	8474933	9891701	10443348	11303706	11529627	6624058	11498492	11028805	12133901	11345305		Gln+3	24226946	23575738	25656282	28109871	24715082	22541841
	Gln+4	577888	800353	730656	860733	846305	491095	978757	780246	739454	528298		Gln+4	1812162	1938438	2086283	2384510	1896182	1906204
	Gln+5	11132748	12777947	12602726	14297424	13795753	10914455	19630393	12463955	13770795	12191836		Gln+5	32879817	31228559	33164137	34825854	31968975	37158027
	Pro+0	764000000	843000000	1310000000	1220000000	1170000000	469000000	720000000	894000000	958000000	935000000		Pro+0	1080000000	951000000	934000000	666000000	951000000	3500000000
	Pro+1	50684661	55847079	86030605	80519149	75735642	30906695	46817717	58171504	62511529	59558085		Pro+1	76651270	68354522	67772417	51026845	68097630	209000000
	Pro+2	5592042	6269870	10386191	9361418	8469830	3405866	5225147	6482941	6792825	6031378		Pro+2	14524490	13309139	13378171	11693342	11978213	15772820
	Pro+3	8712985	9741785	15539756	14640252	12426054	5511434	8268124	10561878	10714110	9069987		Pro+3	28353241	25524592	26051856	22974370	24269266	22533358
	Pro+4	750787	800841	1469883	1275204	965650	445020	883958	976149	1014239	863517		Pro+4	2583621	2324257	2341538	2084356	2197853	2114824
	Pro+5	11855440	13723224	20560450	19630840	17961027	7955727	11819036	14448477	16111749	14428532		Pro+5	39403399	36636345	36952245	32040109	33486145	32111578
	Asn+0	8746201	10321440	13194822	11882124	17591398	7438847	15550190	12519497	14633426	11875557		Asn+0	19005691	17237573	16098993	20336438	21571478	50007995
	Asn+1	802673	1040431	1264490	1852711	1804317	800730	1850240	1132627	1405486	1840864		Asn+1	3019001	2003167	2302672	2439955	2257894	3360222
	Asn+2	5386722	7008726	8348426	11473929	8972086	5044087	13710212	6690527	10245447	5705146		Asn+2	19765770	20692125	26933142	14602228	25133727	26171736
	Asn+3	0	0	0	0	0	0	0	0	0	0		Asn+3	0	0	0	0	0	0
	Asn+4	0	0	0	0	0	0	0	0	0	0		Asn+4	0	0	0	0	0	0
	GABA+0	34905074	37399503	44201752	45516321	38569178	26542191	30379731	31239196	32230509	26796713		GABA+0	19424709	16435439	18623418	14208851	13074902	18601131
	GABA+1	2901578	2951995	3219737	3562082	3153499	1914752	2545870	2158520	2835366	2888213		GABA+1	1602006	1324639	1071329	899581	879695	767145
	GABA+2	1230252	1069314	1366731	1064423	0	267817	158154	761357	853881	857075		GABA+2	454214	425627	84649.2	0	0	0
	GABA+3	0	0	0	0	0	0	0	0	0	0		GABA+3	0	0	0	0	0	0
	GABA+4	1198980	1012630	1635150	1716809	1223770	845124	812734	1045789	1008943	959577		GABA+4	811989	611613	475680	272941	306577	265939
Fig. 3h	ratio
	1.14286
	1
	0.5
Fig. 3i	ratio
	0.428571
	0.47619
	0.285714

## Sheet: Fig4
b	Cont	EtaKG 1mM
	12.6667	13.3333
	6	11
	5.66667	9.66667
	3.33333	6.66667
	5.33333	8
	9.66667	8.33333
	5.66667	9
c	Cont	EtaKG 1mM
	2.33333	9.33333
	3	7
	5.66667	6.66667
	3.33333	9.66667
	4	5
	3.33333	10.3333
	3.33333	6.66667
d	Cont	EtaKG 1mM
	0.666667	1.33333
	0.333333	1
	0.666667	0.333333
	0.333333	0.666667
	0	1
	0	0.666667
	0	0.333333
f	Control	11A220	11A220+ETaKG
	97.8723	95.8333	94.1176
	94.1176	100	100
	94.1176	96.4286	96.7742
g	Control	11A220	11A220+ETaKG
	77.2727	55.2632	67.6471
	56.1644	45	65.9091
	57.1429	42.5532	55.0562
h	Control	11A220	11A220+ETaKG
	12.1212	18.4211	23.5294
	30.137	20	20.4545
	33.3333	31.9149	31.4607

## Sheet: FigS1
a	aRG	bRG	Neuron					e, f
	32.643	21.15	17.168
	46.221	29.71	9.971
	56.979	30.548	14.968
b	aRG	bRG	Neuron
	2.176	3.009	0.349
	3.38	3.228	0.626
	2.958	2.54	0.303
c	WT-11A	TG-11A	TG-11B
	0.0303955	0.0259162	5.21103e-06
	0.0268302	0.0238478	7.68246e-06
	0.0321286	0.0197774	5.94455e-06
	0.0277763	0.0272047	1.13412e-06
	0.0382075	0.0366511	3.48599e-06
	0.0504151	0.0245183	6.50509e-06
	0.0532897
	0.0536603
	0.0616395
d	WT-Glud1	TG-Glud1	TG-GLUD2
	0.0333385	0.0364821	8.73355e-06
	0.0399222	0.0393725	8.06441e-06
	0.0357313	0.0334929	7.92587e-06
	0.0385623		4.91288e-06
	0.039191		1.00322e-05
l	11B	GLUD2
	91.2281	80.8824
	91.0112	75.4717
	88.4615	84.6154

## Sheet: FigS2
b	Cont	11B	GLUD2	11B+GLUD2
	0	0.238095	0	0.57971
	0	0.194175	0.188324	1.18203
	0	0.615385	0.262467	0.683371
	0.242718	0.255102	0.242131	0.483092
	0.182149	0.193424
	0.210084	0.447761

## Sheet: FigS3
a	WT	11B	GLUD2	11B+GLUD2
	261.5	245.5	274	286
	306	263.5	288	221.5
	270	253	207	219.5
	263	211.5	209	222
	240	254.5		229.5
	214.5			208.5
b	WT										11B										GLUD2										11B+GLUD2
Bin#	c1	c2	c3	c4	c5	c6	c7	c8	c9	c10	b1	b2	b3	b4	b5	b6	b7	b8	b9	b10	g1	g2	g3	g4	g5	g6	g7	g8	g9	g10	d1	d2	d3	d4	d5	d6	d7	d8	d9	d10
	57	38	49	41	29	8	3	0	0	0	52	48	36	37	33	6	1	2	1	0	49	58	42	21	42	28	10	0	1	0	58	48	52	41	24	17	6	1	1	0
	51	53	45	49	32	30	6	0	0	0	54	49	21	41	30	16	5	0	1	0	55	45	34	37	35	27	4	2	1	0	44	47	38	34	34	45	44	6	4	3
	66	38	47	42	26	8	4	1	2	0	48	41	44	55	28	7	4	0	0	0	47	44	26	40	11	3	0	0	0	0	46	28	35	38	15	7	3	2	2	0
	54	45	36	47	35	10	1	1	2	1	51	44	81	7	1	0	0	0	0	0	44	44	40	35	11	1	2	0	0	0	53	45	41	33	11	7	2	2	1	1
	52	38	42	42	18	9	1	1	0	0	42	46	34	41	36	22	4	0	0	0											41	46	43	40	30	4	3	2	0	0
	50	37	42	34	17	5	0	0	0	0																					43	39	41	43	20	4	1	2	0	0
c	WT	11B	GLUD2	11B+GLUD2
	90.7065	81.9885	92.888	89.8765
	95.2735	89.876	93.7205	81.4695
	79.3945	74.4125	70.2615	73.582
	93.924	71.299	71.818	70.6765
	94.858	87.2815		76.0735
	76.2805			86.659
e	WT	11B	GLUD2	11B+GLUD2
	22	21	15	19
	17	17	15	24
	17	20	21	19
	22	14		16
	14	22

## Sheet: FigS4
b	WT-VZ	11B+GLUD2-VZ	WT-SVZ	11B+GLUD2-SVZ
	13.6	14.6	14.7	14.8
	12.2	13.4	12.9	14.2
	13.5	12.6	14.2	13
	14.2	13.9	15.6	14.7
c	WT-VZ	11B+GLUD2-VZ	WT-SVZ	11B+GLUD2-SVZ
	1.09477	1.12979	1.09449	1.0034
	0.916977	0.999294	0.978078	0.961506
	1.02468	1.04145	1.09512	1.07559
	1.01317	0.980147	1.04803	0.946799

## Sheet: FigS6
d	WT	GLAST WT/KO	GLAST KO/KO
	18.6667	13.6667	16
	17	18	15
	19.6667	17.6667	17
	14.6667
e	WT	GLAST WT/KO	GLAST KO/KO
	2.66667	2.66667	2.66667
	3.66667	5	5.33333
	2.33333	3.66667	3
	2
f	WT	GLAST WT/KO	GLAST KO/KO
	1.33333	0.333333	0.666667
	0.333333	0.666667	0.666667
	0.333333	1	2.66667
	1
